# Supplementary material for: Red Blood Cell Morphology Is Associated with Altered Hemorheological Properties and Fatigue in Patients with Long COVID
Source: Biology (Basel). 2024 Nov 19;13(11):948. doi: 10.3390/biology13110948 (PMC11592038; doi:10.3390/biology13110948)
Supplement: Supplementary file 1 [file biology-13-00948-s001.zip]

Archive with 1 entries (1 files):
- biology-3326596-supplementary.pdf
